# Supplementary material for: Sex specific pattern of adipose expansion, inflammation and dysfunction with short term high fat diet exposure
Source: Front Endocrinol (Lausanne). 2026 Jun 23;17:1814026. doi: 10.3389/fendo.2026.1814026 (PMC13337368; doi:10.3389/fendo.2026.1814026)
Supplement: Supplementary file 6 [file Table1.xlsx]

## Sheet: Sheet1
	Supplementary Table 1- Datasheet showing endpoints by sex, diet and the different diet timepoints of experimental analysis
	Figure 1
			1 week				2 week				4 week				6 week
			M ND	F ND	M HFD	F HFD	M ND	F ND	M HFD	F HFD	M ND	F ND	M HFD	F HFD	M ND	F ND	M HFD	F HFD
	1A	Weight (g)	8	8	8	8	6	6	6	6	6	6	6	5	8	8	8	8
	1B	Delta weight (g)	8	8	8	8	6	6	6	6	6	6	6	5	8	8	8	8
	1C	GWAT (g)	8	8	8	8	6	6	6	6	6	6	6	5	7	7	7	7
	1D	% GWAT	8	8	8	8	6	6	6	6	6	6	6	5	7	7	7	7
	1E	IWAT (g)	8	8	8	8	6	6	6	6	6	6	6	5	7	7	7	7
	1F	% IWAT	8	8	8	8	6	6	6	6	6	6	6	5	7	7	7	7
	Figure 2
			1 week				2 week				4 week				6 week
			M ND	F ND	M HFD	F HFD	M ND	F ND	M HFD	F HFD	M ND	F ND	M HFD	F HFD	M ND	F ND	M HFD	F HFD
	2A	Glucose (mg/dl)	12	12	12	12	10	10	10	10	10	10	10	9	4	4	4	4
	2B	Insulin (uU/ml)	4	4	4	4	4	4	4	4	4	4	4	4	4	4	4	4
	Figure 3
							2 week				4 week				6 week				16 week
							M ND	F ND	M HFD	F HFD	M ND	F ND	M HFD	F HFD	M ND	F ND	M HFD	F HFD	M ND	F ND	M HFD	F HFD
	3A	GWAT ATM %CD45+					6	6	6	5	6	6	6	5	7	6	7	7
	3B	GWAT CD11c+ ATM %CD45					6	6	6	5	6	6	6	5	7	6	7	7
	3C	GWAT CD11c- ATM %CD45					6	6	6	5	6	6	6	5	7	6	7	7
	3D	male GWAT images											3	3			3	3			3	3
	3E	female GWAT images											3	3			3	3			3	3
	3F	IL1b and TGFb1 (GWAT explant media) - Olink															4	4
	3G	G & M CFU/10^4 cells					3	3	3	3	3	3	3	3	3	3	3	3
	Figure 4
			1 week				2 week				4 week				6 week				16 week
			M ND	F ND	M HFD	F HFD	M ND	F ND	M HFD	F HFD	M ND	F ND	M HFD	F HFD	M ND	F ND	M HFD	F HFD	M ND	F ND	M HFD	F HFD
	4A	Mcp1 gene expression									6	6	6	5					6	6	6	6
	4B	Il6 gene expression									6	6	6	5					6	6	6	6
	4C	Average adipocyte area (um2)			4	4			4	4			4	4			4	4
	4D	%GWAT vs CD11c+ of CD45
		% GWAT	4	4	4	4	6	6	6	5	6	6	6	5	7	6	7	7
		GWAT CD11c+ ATM %CD45	4	4	4	4	6	6	6	5	6	6	6	5	7	6	7	7
	4E	AdipoQ gene expression									6	6	6	5					6	6	6	6
	4F	Lep gene expression									6	6	6	5					6	6	6	6
	4G	Pparg gene expression									6	6	6	5					6	6	6	6
	4H	Cebpa gene expression									6	6	6	5					6	6	6	6
	4I	Pgc1a gene expression									6	6	6	5					6	6	6	6
	4J	Srebp1 gene expression									6	6	6	5					6	6	6	6
	Figure 5
		Serum proteins	1 week				2 week				4 week				6 week				16 week
			M ND	F ND	M HFD	F HFD	M ND	F ND	M HFD	F HFD	M ND	F ND	M HFD	F HFD	M ND	F ND	M HFD	F HFD	M ND	F ND	M HFD	F HFD
	5A	PCA analysis											6	6							6	6
	5B	Heatmap- 4 week M and F HFD											6	6							6	6
	5C	Heatmap- 16 week M and F HFD											6	6							6	6
	Figure 6
		Serum proteins	1 week				2 week				4 week				6 week				16 week
			M ND	F ND	M HFD	F HFD	M ND	F ND	M HFD	F HFD	M ND	F ND	M HFD	F HFD	M ND	F ND	M HFD	F HFD	M ND	F ND	M HFD	F HFD
	6A	Volcano plot- 4 week M vs F HFD											6	6							6	6
	6B	Volcano plot- 16 week M vs F HFD											6	6							6	6
	Supplementary Figure 1
		Serum proteins	1 week				2 week				4 week				6 week				16 week
			M ND	F ND	M HFD	F HFD	M ND	F ND	M HFD	F HFD	M ND	F ND	M HFD	F HFD	M ND	F ND	M HFD	F HFD	M ND	F ND	M HFD	F HFD
	A	Pairwise score plot											6	6							6	6
	B	Pairwise-PCA scores											6	6							6	6
	Supplementary Figure 2
		Serum proteins from volcano plot	1 week				2 week				4 week				6 week				16 week
			M ND	F ND	M HFD	F HFD	M ND	F ND	M HFD	F HFD	M ND	F ND	M HFD	F HFD	M ND	F ND	M HFD	F HFD	M ND	F ND	M HFD	F HFD
	A	Cytokine and chemokine
		IL6 and IL17f (NPX)											6	6							6	6
	B	Muscular and cardiovacular
		AXIN1 and DDAH1											6	6							6	6
	C	DNA repair
		PARP1`											6	6							6	6
	Supplementary Figure 3
		GWAT explant media proteins	1 week				2 week				4 week				6 week				16 week
			M ND	F ND	M HFD	F HFD	M ND	F ND	M HFD	F HFD	M ND	F ND	M HFD	F HFD	M ND	F ND	M HFD	F HFD	M ND	F ND	M HFD	F HFD
	A	PCA analysis											4	4			4	4
	B	Heatmap- 4 week M and F HFD											4	4			4	4
	C	Heatmap- 6 week M and F HFD											4	4			4	4
	Supplementary Figure 4
		Serum proteins	1 week				2 week				4 week				6 week				16 week
			M ND	F ND	M HFD	F HFD	M ND	F ND	M HFD	F HFD	M ND	F ND	M HFD	F HFD	M ND	F ND	M HFD	F HFD	M ND	F ND	M HFD	F HFD
	A	Pairwise score plot											4	4			4	4
	B	Pairwise-PCA scores											4	4			4	4
	Supplementary Figure 5
		Serum proteins	1 week				2 week				4 week				6 week				16 week
			M ND	F ND	M HFD	F HFD	M ND	F ND	M HFD	F HFD	M ND	F ND	M HFD	F HFD	M ND	F ND	M HFD	F HFD	M ND	F ND	M HFD	F HFD
	A	Volcano plot- 4 week M vs F HFD											4	4			4	4
	B	Volcano plot- 6 week M vs F HFD											4	4			4	4
