# Supplementary material for: Sex specific pattern of adipose expansion, inflammation and dysfunction with short term high fat diet exposure
Source: Front Endocrinol (Lausanne). 2026 Jun 23;17:1814026. doi: 10.3389/fendo.2026.1814026 (PMC13337368; doi:10.3389/fendo.2026.1814026)
Supplement: Supplementary file 9 [file Table4.xlsx]

## Sheet: serum
Supplementary Table 4 - NPX values of serum proteins
Sample	1	2	3	4	5	6	7	8	9	10	11	12	25	26	27	28	29	30	31	32	33	34	35	36
Label	4wk M HFD1	4wk M HFD2	4wk M HFD3	4wk M HFD4	4wk M HFD5	4wk M HFD6	4wk F HFD1	4wk F HFD2	4wk F HFD3	4wk F HFD4	4wk F HFD5	4wk F HFD6	16wk M HFD1	16wk M HFD2	16wk M HFD3	16wk M HFD4	16wk M HFD5	16wk M HFD6	16wk F HFD1	16wk F HFD2	16wk F HFD3	16wk F HFD4	16wk F HFD5	16wk F HFD6
Clmp	6.56924	6.9263	6.72268	6.89621	6.76696	6.44665	6.79502	7.03809	6.79435	6.88884	7.2223	7.04808	6.70823	6.33356	6.41037	6.55261	6.3539	6.40584	6.76089	6.59505	6.52072	6.74293	6.6716	6.26678
Matn2	3.75912	3.94696	3.69691	3.8883	4.16093	3.60344	3.53858	4.12558	3.836	4.65246	4.43762	3.78807	4.6246	4.32502	4.35425	4.58516	4.37794	4.29005	4.06807	3.4268	3.84274	4.06415	3.38267	3.52886
Cpe	5.82321	5.77723	5.68278	5.78468	5.72816	5.54432	5.70562	5.95045	5.80775	5.77313	5.90019	5.57384	5.43611	4.9791	4.61054	5.10799	5.09851	4.91967	5.43088	4.97571	5.09845	5.02378	5.15268	5.30066
Gcg	5.20152	3.81208	3.14175	4.89571	3.42723	3.73866	2.41332	2.11793	2.36196	4.12579	2.496	3.16454	6.56265	6.21887	3.65932	4.89744	4.17182	2.78004	6.94851	3.43158	4.3784	4.13178	4.153	4.90342
Gdnf	3.38518	3.47516	3.91655	3.21645	3.40436	2.53793	3.32462	4.62931	3.32261	3.74016	4.75468	3.23067	2.41384	2.04283	2.09468	1.23552	2.15765	1.88165	2.63948	1.53386	2.61116	2.22436	2.40904	2.44855
Yes1	7.88259	6.6041	8.9398	8.15931	8.31848	5.75514	6.62213	9.28519	7.92377	9.10581	8.86547	7.44231	4.55402	4.37066	5.06823	5.90663	5.00968	4.2211	3.74453	2.60986	3.47815	3.06172	2.72231	3.81415
Il17a	3.47088	3.77898	3.17367	4.25864	3.87791	3.08826	3.70394	3.70655	3.49654	2.7833	2.9479	3.15582	4.17558	3.57918	3.13849	4.03665	4.58236	4.14086	4.36411	3.71083	4.24076	4.13362	4.32724	3.98688
Foxo1	2.87567	2.47934	4.32012	3.3872	4.36217	2.05342	2.00586	4.88309	3.22711	4.98474	4.95582	3.20029	1.12382	1.68672	0.93792	1.48545	1.3362	0.97792	1.05571	0.86579	0.80211	0.77278	0.96557	1.02866
Tnfrsf11b	5.61493	6.00221	6.15504	6.31699	6.42407	5.73542	5.71029	6.14157	5.90801	6.89324	5.99226	5.67237	7.08762	6.53718	7.3515	7.41589	6.80317	6.84836	6.47366	5.7691	6.19082	5.66031	5.31136	5.58242
Tgfb1	4.14553	4.21661	4.48092	4.61664	4.32976	4.35962	4.52156	4.64835	4.34122	3.83539	3.65051	4.13106	3.09999	2.62048	2.61623	3.61662	2.52674	2.90506	4.79751	2.39495	3.03991	2.57861	2.5744	3.76531
Pla2g4a	9.7793	9.32966	9.95083	9.8491	9.85811	8.80707	9.04627	9.9437	9.69905	9.93994	9.94977	9.63379	7.70039	8.77803	7.13904	8.18293	7.50013	7.02791	7.41979	6.64029	7.27674	6.80841	6.5992	7.46978
Il6	0.44295	1.55511	0.55587	2.37234	3.56311	1.52215	0.05435	0.61497	1.01273	0.5648	0.60094	0.49592	1.47673	0.74331	0.60594	0.7278	0.90265	1.04275	1.55987	1.02524	0.95929	1.10216	0.56664	0.26879
Prdx5	6.01363	5.43665	7.35556	6.64299	7.28756	4.83051	4.79192	7.25917	6.1038	7.11179	8.19413	5.98182	2.82706	2.97515	2.92466	3.98681	3.20828	3.12063	2.30369	1.33278	2.33432	2.07404	1.6689	2.30126
Tgfa	4.64871	4.15039	6.01114	4.60528	4.84085	3.30052	3.26971	6.76831	4.94077	6.00995	5.09073	4.69978	1.41176	0.35848	0.82239	2.22414	1.57391	0.83801	2.24132	1.6296	2.07774	1.8955	1.60283	2.49874
Ccl5	3.43323	3.79585	3.85058	3.98292	3.83606	3.45674	3.63678	3.88672	4.18809	3.78802	4.44616	3.53038	2.39329	3.23996	2.68258	3.0616	2.64918	2.88541	3.75712	1.95965	2.82979	2.11632	2.45988	3.43592
Epo	4.79239	5.61357	3.92715	4.37058	4.91309	4.99848	5.8691	4.48614	4.73057	5.03422	4.4258	4.6611	5.55729	7.19058	4.88388	4.66422	4.2212	5.04505	4.66518	4.59075	4.22956	4.00794	3.81917	3.63669
Axin1	3.17313	2.53459	4.64014	3.48233	4.4485	1.59873	1.93384	5.36589	3.75536	5.49491	5.18411	3.50289	1.08846	2.05386	1.09257	2.03006	1.21582	1.06197	0.80987	0.21013	0.81749	0.41875	0.36192	0.78565
Fst	9.85655	9.992	10.4277	9.9381	10.3188	9.98234	8.71653	10.0242	10.5477	9.28938	9.6187	10.2581	9.99195	9.83037	10.4792	10.4308	10.2688	10.0433	9.93732	9.36883	9.55164	9.68401	9.15965	9.83894
Rgma	2.93666	2.79166	2.77625	3.19405	2.60805	2.94097	2.99621	3.08352	2.88013	2.99208	3.037	2.87409	2.82467	2.5268	2.53438	2.52125	2.49342	2.45359	2.93933	2.72482	2.59526	2.99086	2.89373	2.80034
Nadk	9.20632	8.37516	10.0133	9.19603	10.1363	7.93212	7.80154	9.99757	9.39259	10.2598	9.83436	9.27505	6.29633	6.5418	6.5516	8.36127	7.27316	6.17723	5.36175	5.32324	5.65295	5.68255	5.34012	5.62182
Tnni3	12.6876	15.7451	14.9807	15.7516	15.574	13.3075	15.4634	13.2928	14.1807	14.2605	14.3342	13.9556	3.87083	2.20369	3.00946	3.6909	2.9933	3.78937	4.3123	4.05546	1.4325	3.34802	2.43826	4.39881
Notch3	8.54832	8.7061	8.43226	8.71357	8.47356	8.6114	8.46837	8.41234	8.54623	8.47349	8.6419	8.4088	8.77833	8.33574	8.29506	8.51786	8.3255	8.40132	8.74555	8.4348	8.35826	8.42828	8.46578	8.29017
Snap29	10.0328	9.14747	10.6601	10.1844	10.8539	8.57305	8.61798	10.6672	10.1136	10.8196	10.6393	9.94264	7.24246	9.21292	7.20685	9.26697	8.16938	6.57878	6.48207	5.82409	6.30478	5.96433	5.70408	7.32645
Cntn1	8.14618	8.23389	8.09394	8.1043	7.95014	7.92963	8.14821	8.19337	8.11572	8.26096	8.56513	8.15771	8.2771	7.9007	7.65741	7.93516	7.78284	7.75785	8.34365	8.10409	7.97339	8.309	8.15716	7.90306
Clstn2	3.21821	3.33961	3.05432	3.31644	3.35968	3.24499	3.23699	4.02601	3.66174	3.6716	3.91575	3.45817	3.43144	2.94074	3.46773	3.4865	3.4981	3.17663	3.06785	2.60117	2.847	3.08189	2.80346	2.51562
S100a4	10.3133	10.2743	10.1549	10.2287	10.1515	9.58833	9.44936	9.93015	9.99058	10.1235	10.1536	9.98381	9.35785	9.05138	9.23597	9.38073	9.00465	9.25819	9.64632	9.2152	9.24228	9.4028	9.04778	9.13154
Ca13	5.33082	4.4865	6.04112	5.43456	5.35492	4.03229	3.77159	5.95396	5.33241	5.87345	5.77713	5.23012	3.16108	1.89293	2.29801	3.86784	3.16082	1.23843	2.83691	1.59325	2.27651	1.90382	1.88351	2.84743
Mia	3.48798	3.80831	3.71187	3.62067	3.42144	3.53709	3.58844	3.71629	3.6428	3.95607	3.54484	3.58434	3.23617	2.86466	2.68584	3.0834	2.80852	2.73443	3.03436	2.96572	2.91339	3.04929	3.01677	2.94645
Cant1	5.62444	5.65247	5.3419	5.73702	5.52339	5.40477	5.67478	5.07242	5.28382	5.31623	5.22683	5.14486	5.5524	5.29387	5.15169	5.37664	5.13874	5.10078	5.80744	4.79509	4.96814	4.86198	4.94844	5.28373
Kitlg	1.526	1.33381	1.29489	0.27995	1.53289	1.33254	0.73541	0.64191	0.9637	1.1705	1.27987	1.22112	1.08598	0.80312	0.95031	1.28345	0.76438	1.13331	0.92901	0.51463	0.88379	0.85755	1.15286	0.92487
Gfra1	4.36113	4.52038	7.39278	4.39183	4.74202	3.9551	4.54318	5.46489	4.36262	5.00397	8.3636	4.35766	5.18687	5.6058	5.8796	6.71979	6.16021	5.45177	4.48951	3.9187	4.28311	3.96911	4.02446	4.33258
Ppp1r2	6.86258	6.41172	6.83566	6.45309	6.65719	5.44751	5.27004	6.81241	6.65637	6.90622	6.98761	6.59988	4.74055	4.43145	3.8211	5.33958	4.96815	3.29983	4.48299	2.47246	3.43372	2.99317	3.24821	4.30915
Adam23	3.97088	4.40411	3.88011	4.11076	4.38783	3.82701	4.02628	3.74994	3.80891	4.20811	4.28372	3.85263	4.77767	4.79889	4.9798	5.21095	4.80668	4.78379	4.38438	3.9394	4.37714	4.21308	4.55942	3.95178
Itgb6	2.69297	2.92445	4.82902	3.39823	3.2796	2.51826	2.68233	5.63061	2.81526	3.32107	5.27896	3.07677	1.9265	2.23034	2.38104	2.80029	2.62653	2.34565	3.25986	2.20717	2.91675	2.27806	2.71222	2.40446
Cyr61	6.3465	6.72639	6.31578	6.37781	6.37409	6.02614	5.93718	5.95114	5.71048	6.13432	6.38139	5.71126	6.58075	6.29699	6.45175	6.60459	6.25968	6.39863	6.6038	5.91982	5.92604	6.17314	6.17458	6.02904
Dlk1	1.70884	2.31666	1.64513	1.88719	1.89123	1.28297	1.79293	1.92983	1.96956	1.63082	2.23338	1.93544	1.27047	1.45355	1.46704	1.44689	1.71402	1.58983	1.95587	1.67718	1.71683	1.52001	1.72743	1.57096
Ahr	4.91324	4.04429	6.03503	5.25632	6.82124	3.33162	3.67557	6.75201	4.80939	6.99525	7.11429	4.80297	2.91386	2.40155	2.54454	4.50368	3.76724	2.52862	2.54654	2.02922	2.4257	2.49688	2.25372	2.74453
Ccl2	7.79523	9.43007	8.76812	9.94359	11.2767	9.31425	9.0217	8.77114	8.42165	9.13648	8.9608	8.35193	8.98975	8.7098	9.01131	9.8447	9.12155	9.19633	9.70728	7.51788	8.73176	7.73173	7.54141	9.08327
Eno2	2.64324	2.49528	3.45874	2.44967	2.64861	1.72437	1.42839	3.17799	2.4644	2.85449	3.07077	2.5334	1.12176	0.87888	0.81548	0.87385	0.91845	1.01145	1.39785	0.93726	0.50072	0.78298	0.97647	1.04785
Plin1	7.24723	5.76284	8.58627	7.39397	7.10564	4.80762	4.29361	8.10439	6.32	7.68205	7.79011	6.43732	4.22346	3.78361	3.5958	5.144	4.80642	4.01029	2.21151	2.22583	2.77958	1.62744	1.92524	3.15305
Wfikkn2	6.23998	6.39586	6.2892	6.18419	6.05068	5.91427	6.02859	6.40123	6.50597	6.65791	6.57196	6.47683	6.25974	5.93487	6.14733	6.1956	5.94099	6.11683	6.38298	5.94086	6.17102	6.22628	6.01818	6.06455
Flrt2	9.03457	8.04916	9.62971	8.71524	8.87485	7.34374	7.65542	10.1795	8.55295	9.98743	9.76862	8.565	5.68325	5.45872	5.4733	5.60512	5.51405	5.33879	5.64142	5.15572	5.18682	5.34696	5.00221	5.49929
Qdpr	6.06269	5.89161	7.18711	6.43915	7.43309	5.33272	5.18553	7.02502	6.17715	7.03025	7.4268	6.11057	4.33299	4.78272	5.28679	6.46398	5.53259	4.7543	3.27282	2.62538	2.97006	3.49474	2.78319	3.59972
Fas	7.10517	7.10367	8.16	7.32976	7.49565	6.47977	6.93199	8.52135	7.26544	8.17712	9.37063	7.23916	7.0793	7.15499	7.24075	8.05324	7.19191	7.17386	6.57112	6.30838	6.64391	6.53711	6.41884	6.58751
Erbb4	5.41452	5.59946	5.57291	5.56402	5.24078	5.39908	5.08624	5.02529	5.06002	4.8136	5.19861	4.74481	5.97033	5.87393	5.89591	6.14393	5.77995	5.71294	5.34927	4.96242	5.06604	5.0979	4.99424	5.10068
Riox2	8.10178	7.12913	8.87062	8.29786	8.83617	7.07993	7.8242	9.23445	8.48821	9.41578	9.68049	8.32098	5.00163	7.08074	4.64321	5.34319	5.40232	4.34882	4.61917	2.95236	4.30473	3.95086	3.53137	4.70247
Plxna4	5.36278	4.94214	6.4691	5.14656	5.56752	4.57006	4.24006	6.53164	5.19272	5.93807	6.18946	5.15273	2.65613	4.15947	2.98105	2.58749	2.79877	2.81477	5.12471	2.9565	3.76096	3.66504	3.85868	3.17431
Epcam	3.0226	3.56899	2.65404	3.93157	3.24261	3.29639	3.92171	2.64959	3.79838	3.87151	3.82879	3.3116	4.61008	4.36095	3.73844	4.65945	4.27893	4.07692	4.58307	4.62507	4.92437	4.52302	4.55194	5.01623
Ccl3	1.85621	3.01705	3.72281	3.51861	3.33632	2.76951	2.44686	3.40212	3.11304	3.37495	4.08903	3.51603	3.63642	3.4035	3.17419	4.26123	3.48158	3.58284	4.72567	2.27398	2.66436	2.01083	2.69091	3.0367
Crim1	4.96694	5.08081	5.54017	5.3863	5.2811	4.4426	4.69448	5.93554	4.66479	5.50783	6.22206	4.74612	3.49975	3.48091	3.64196	4.16365	3.50425	3.75388	4.48429	2.84974	2.86021	3.14297	3.18662	3.7501
Vsig2	4.37149	4.79206	5.10388	5.20317	4.50574	5.52831	4.19594	4.1954	3.99881	4.06211	4.70785	4.56709	5.81197	5.24886	5.75266	6.33996	5.22682	5.36687	5.09646	5.15649	5.09081	5.7676	7.21651	5.25777
Hgf	8.25077	8.73471	8.70533	9.0368	8.59935	8.50661	8.96122	8.23713	8.34589	8.32822	8.0324	8.09927	6.23732	6.45296	6.63071	7.88866	6.65211	6.98932	9.06914	4.54751	6.06155	5.00371	5.27622	7.44495
Sez6l2	8.438	8.67225	8.20089	8.22586	8.27725	8.27446	8.32121	8.38973	8.23051	8.3187	8.96022	8.30554	9.26579	8.47816	8.41593	8.55713	8.3306	8.42702	8.38058	7.9585	8.07193	8.19459	8.06868	7.95054
Il1a	7.68475	7.16383	10.9429	9.80931	10.2152	7.05329	8.11601	11.1727	8.56957	10.7306	9.95573	8.24379	5.48065	7.52642	6.95785	7.88622	8.9704	6.89035	5.61505	4.81612	6.79514	5.11103	4.3852	8.30884
Il23r	8.60556	9.36665	8.43204	9.17625	8.82766	8.28417	9.0031	8.22428	8.79813	8.1593	8.85576	8.74032	9.51985	9.15171	9.33387	9.37046	9.05554	9.01249	9.58761	8.98058	8.65883	9.53421	9.00952	8.61768
Dll1	6.72063	7.2988	6.91247	7.22112	6.97275	6.84017	7.24363	6.80533	7.14977	7.0031	7.3693	6.82588	6.80997	7.18005	6.99277	7.12275	6.96849	6.9144	7.25707	6.58444	7.00724	6.911	6.70691	6.56156
Ddah1	4.53515	3.85772	6.39046	5.22529	6.70471	3.5338	3.43542	6.22934	4.31582	6.08694	7.65019	4.46769	2.55133	2.09699	2.90388	6.51269	4.69037	2.88754	1.71912	1.01217	1.97284	2.03294	1.43097	1.88931
Il10	2.21704	3.39379	2.27288	2.85029	3.0703	2.13567	2.891	2.95988	2.89299	3.03396	2.6231	2.60788	3.22125	2.82644	2.32249	3.13579	2.86296	2.35437	3.19927	2.64981	2.64486	2.11707	2.30003	2.24664
Tnfrsf12a	8.2131	8.88529	8.21569	8.77414	8.36087	8.00171	9.19401	8.36946	8.5058	9.30185	8.28882	8.34639	9.07287	9.07733	9.0403	9.25253	8.92486	8.89127	8.71604	8.59582	9.07381	8.6196	8.64594	8.77999
Acvrl1	5.62705	5.7302	6.06339	5.73362	5.84749	5.0007	5.36469	6.72793	6.21251	6.43173	6.94507	6.02754	5.07166	5.00572	4.65775	5.90432	4.99299	4.99608	4.82183	4.25855	4.82749	4.48069	4.26264	5.01867
Lgmn	5.46166	5.77716	5.69947	6.0642	6.03797	5.56629	5.7547	6.09054	6.05638	6.24942	5.88397	5.88715	5.8436	5.49634	5.5632	5.95422	5.68641	5.80334	5.90294	5.34289	5.7582	5.5204	4.996	5.28854
Csf2	0.86448	0.88476	0.78764	1.13225	0.73738	0.48765	0.83927	1.29941	1.22159	0.61562	1.01346	1.03639	0.83792	0.20889	0.40708	0.87774	0.54503	0.43563	1.01799	0.9239	0.9009	0.97878	1.16596	0.82922
Cxcl9	3.14582	4.07025	5.20166	4.6335	4.62547	4.73844	3.0583	5.01999	5.37928	5.01936	6.58751	5.14642	4.49685	4.55093	4.34085	6.35522	5.06423	5.62121	4.91315	4.28459	4.52077	4.50113	2.95923	4.96639
Map2k6	6.74791	6.60223	7.30702	6.87286	7.087	6.10485	6.29769	7.18066	6.78717	6.96205	6.96856	6.82027	4.40542	5.24697	4.14022	5.76521	4.78774	4.00817	4.54743	2.8008	3.7006	3.1625	3.18495	5.08381
Itgb1bp2	7.35123	7.95079	9.24836	8.26492	9.09185	6.03789	7.05734	9.85866	8.64988	8.89191	9.38759	8.65281	4.0487	3.17427	2.82095	2.98995	3.92689	3.65195	4.14511	1.39569	2.51669	2.92009	3.8401	4.1518
Il17f	0.66272	0.81111	0.93038	0.55385	0.4706	0.36906	-0.0147	0.15943	0.63708	0.4804	0.47514	0.01652	-0.08485	0.5858	0.11009	0.78496	0.21741	0.21912	0.51422	0.2774	-0.00301	0.49188	0.85951	0.14431
Il1b	0.77459	1.33684	1.90973	1.58479	2.48399	0.61468	0.44053	1.72454	0.69192	1.54426	1.97009	0.69119	0.5325	0.56278	0.2954	2.27233	0.46046	0.19115	0.73528	0.71201	0.144	0.79907	0.49477	0.09161
Casp3	8.62439	8.10826	9.35778	8.90933	9.25757	7.71404	8.77649	9.24282	8.70174	9.14011	9.18572	8.72661	5.88251	7.25087	6.11218	7.15532	5.63154	5.17458	5.25721	4.55116	4.72862	4.54276	4.17565	6.02429
Apbb1ip	3.77428	3.23529	4.30957	3.82899	3.86929	2.89285	2.70175	4.55696	4.01178	4.49629	4.66889	3.82006	1.53214	2.06195	1.6065	1.97541	1.43613	1.31759	1.47728	1.14606	1.54078	1.49838	1.60122	1.42369
Wisp1	4.10445	4.54195	3.97866	4.65017	4.40883	4.18861	4.60926	4.75062	4.95055	4.91769	4.8436	4.76521	3.93093	3.71784	3.72843	3.77045	3.5247	3.50767	4.07187	3.92287	4.08824	3.96331	3.72477	3.74123
Cdh6	3.21429	3.6858	2.97708	4.03944	3.81754	3.73283	4.05195	4.08847	4.33666	4.10106	4.15612	4.20825	3.85089	3.59751	3.561	3.59651	3.22307	3.43285	4.47778	3.96623	4.1006	4.23981	3.87022	3.90045
Pdgfb	9.61282	9.77823	9.67435	9.72135	9.56713	9.39021	9.46632	9.4135	9.27927	9.31856	9.53912	9.45299	6.88748	7.29943	6.5439	8.44182	7.31436	8.10458	9.28037	3.7576	7.20745	4.77856	5.98482	8.56058
Igsf3	4.67628	4.47103	5.65987	4.97973	5.01012	4.23597	4.2696	6.93451	5.18534	6.17347	6.2858	5.09287	4.15153	3.64126	3.50445	3.85769	3.4802	3.55025	4.18426	3.85923	3.82801	3.76081	3.68097	3.83244
Tgfbr3	5.29092	5.51255	5.48455	5.85976	5.45481	5.47996	5.22924	5.41298	5.42637	5.36043	5.73631	5.20501	5.52182	5.28678	5.27698	5.41259	5.21684	5.28841	5.50857	5.21473	5.35185	5.45309	5.35324	5.13493
Cxcl1	7.92565	9.09649	8.38271	9.38139	9.94961	8.79752	7.88173	8.38899	7.74227	7.60583	8.23785	7.61224	8.71827	8.07713	8.3118	9.26705	8.47228	8.82407	9.57062	6.9565	7.91581	7.03635	7.21978	8.57876
Pak4	1.96946	2.07776	3.60926	1.8939	3.03758	1.00313	0.88168	3.92731	2.2812	3.67843	3.81239	1.82638	0.2786	0.89593	0.57401	1.14482	0.771	0.41985	0.65543	1.7649	-0.07564	0.68732	-0.07583	0.60545
Cntn4	4.0801	4.27346	3.88408	4.11498	3.54521	4.22206	4.5718	4.7102	4.49362	4.364	5.10098	4.25289	4.23656	3.50457	3.2861	3.77821	3.39301	3.47416	4.5885	4.13851	4.11472	4.19754	4.08464	5.00533
Ghrl	1.65587	2.36132	1.04513	1.22558	0.83847	1.69551	2.97047	1.89558	1.58683	1.43279	2.58615	1.49162	3.38919	3.63868	3.6971	3.39452	3.42836	3.4589	3.738	4.66708	4.21191	4.22968	4.79511	4.47059
Lpl	7.94555	7.72483	7.27237	7.6047	7.54174	7.14546	6.97115	7.67319	7.64713	8.30971	7.9751	7.51941	6.76098	5.92103	5.97689	6.23886	6.20624	6.21216	7.17282	5.99612	6.73515	7.31766	6.32537	6.40968
Fstl3	7.43783	7.52286	7.37295	7.34493	7.23677	6.84688	7.45702	7.58231	7.3436	8.0771	7.58266	7.29853	7.32784	7.06219	7.02475	7.28469	7.0741	7.105	7.1176	6.82308	7.35952	7.01098	7.16864	6.93729
Dctn2	5.68659	5.11697	7.61862	6.86338	7.51156	4.51927	4.82809	8.14863	6.48849	7.77653	7.44967	6.03688	3.20234	3.46985	3.23903	3.92478	3.13206	2.89428	3.12263	2.11365	2.59023	2.62031	1.82841	3.11884
Il5	2.31396	2.3392	2.24551	2.12703	1.26696	2.05555	3.03354	2.30349	3.73958	2.89057	3.00081	2.75874	2.62596	2.50421	2.07109	2.58742	3.08017	2.38542	2.95218	3.20052	4.4643	3.5754	3.92574	3.53655
Eda2r	6.92043	7.10264	7.17955	7.51523	7.12685	6.88505	7.1957	7.95268	7.31992	7.68647	7.38197	7.06782	7.24336	7.03928	6.91697	7.66219	6.84245	7.06672	7.07453	6.94552	7.34477	7.04087	6.93965	7.41638
Ntf3	2.28694	1.53641	1.68308	1.70876	1.37147	1.897	0.89757	2.45613	1.79948	1.58008	2.18944	1.3411	0.88086	1.0209	1.81371	1.15722	1.30822	1.02643	1.25206	1.1399	1.923	1.27092	1.62739	0.63179
Tnfsf12	5.44189	5.29393	6.04051	5.70596	5.42074	5.19395	5.31612	6.43278	5.73769	5.98717	5.98978	5.34646	4.47451	3.90882	3.99416	4.30913	4.12811	4.48013	5.05629	3.6255	4.29737	4.11562	4.06318	4.71947
Ccl20	8.2073	8.59083	8.0745	9.11827	9.11276	9.11097	7.52314	8.3978	8.37927	7.67633	8.54588	8.08959	9.32882	9.79945	8.41322	9.23948	9.24188	8.74276	9.04462	7.85958	8.59428	7.97894	7.98514	8.31831
Fli1	0.1953	-0.40572	2.66716	0.54028	1.34118	-0.04594	-1.50253	4.00693	1.83364	3.16703	4.69022	1.20036	-1.72789	1.18763	-0.53006	-0.61018	-1.19375	-1.21039	-1.54844	-1.4265	-1.07155	-1.17832	-1.28911	-0.86524
Tpp1	7.17717	7.49672	7.24107	7.4846	7.36381	7.31312	7.35969	7.29253	7.13336	7.36274	7.64976	7.08432	7.63777	7.19744	7.18242	7.48178	7.24578	6.90939	7.52019	6.74718	6.96506	6.87363	6.64848	6.84249
Tnr	4.81875	4.89129	4.52243	4.60693	4.16923	4.40264	4.09942	4.48908	4.40833	4.20261	4.75098	4.24292	4.91653	4.70111	4.60807	4.70174	4.52238	4.5533	4.75879	4.44517	4.76518	4.72686	4.75251	4.57853
Vegfd	3.292	3.395	3.15864	3.54701	3.39989	3.28584	3.71794	3.3036	3.51339	3.87488	3.65921	3.06792	3.94227	2.98142	3.31916	3.27353	3.27719	3.20453	3.6602	3.47735	3.38396	3.64748	3.35647	3.48869
Parp1	2.96674	2.34795	4.18184	3.32111	3.70006	2.52004	2.15435	5.07732	3.65892	4.7722	7.05986	3.28677	0.90996	3.85853	1.45456	1.48772	1.14447	0.79503	0.46095	0.32431	0.51731	0.44509	0.43105	0.95265
Tnf	1.87219	2.40357	2.31172	2.3444	2.28144	1.8719	1.83594	2.18601	2.14415	2.51917	2.01189	1.8673	2.30704	2.66905	2.45729	2.82311	2.27061	2.33496	2.92991	1.93739	2.53261	1.94019	1.63226	2.14442
