# Supplementary material for: Sex specific pattern of adipose expansion, inflammation and dysfunction with short term high fat diet exposure
Source: Front Endocrinol (Lausanne). 2026 Jun 23;17:1814026. doi: 10.3389/fendo.2026.1814026 (PMC13337368; doi:10.3389/fendo.2026.1814026)
Supplement: Supplementary file 10 [file Table5.xlsx]

## Sheet: explant media proteins
Supplementary Table 5 - NPX values of GWAT explant media proteins
Sample	1	2	3	4	5	6	7	8	9	10	11	12	13	14	15	16
Label	4wk M HFD1	4wk M HFD2	4wk M HFD3	4wk M HFD4	4wk F HFD1	4wk F HFD2	4wk F HFD3	4wk F HFD4	6wk M HFD1	6wk M HFD2	6wk M HFD3	6wk M HFD4	6wk F HFD1	6wk F HFD2	6wk F HFD3	6wk F HFD4
Acvrl1	6.46145	6.66318	8.30756	6.53844	7.65415	7.70183	7.28167	7.95851	7.40117	7.75241	7.21408	7.43888	8.12228	8.11252	6.97833	8.27728
Adam23	0.85963	0.83722	1.41117	-0.29342	0.54712	0.14853	0.07509	0.38832	0.80276	1.12205	0.64263	0.97912	0.10466	0.48441	1.14041	0.51722
Ahr	4.35135	4.42764	5.40727	3.65035	3.97791	4.3477	4.73258	4.40513	4.43348	4.53535	4.36569	5.0738	4.14399	4.20201	3.72802	4.23839
Apbb1ip	3.02925	2.74808	4.51956	2.25012	2.63916	2.88534	3.03147	2.93054	3.19628	3.26376	2.43465	4.13335	3.24769	3.273	2.62519	3.25948
Axin1	4.43478	4.42596	4.5816	3.04215	2.8155	3.10423	3.73124	3.01474	4.09491	3.98107	4.51587	4.62582	3.15009	3.33801	3.14831	3.36415
Ca13	6.02844	5.93156	6.23607	5.90959	6.3113	6.20947	6.10837	6.30182	5.93731	5.99148	6.14288	6.22095	6.46213	6.28761	6.11175	6.34529
Cant1	2.9659	2.67154	3.64185	2.54953	3.12039	3.04016	3.10701	3.37757	2.80287	3.23357	2.69834	3.47135	2.85886	3.26062	2.96264	2.59625
Casp3	6.52472	6.53759	7.97481	6.44903	7.66989	7.02379	6.85364	7.32273	7.2044	7.69401	7.01907	7.65223	7.28214	7.35465	6.60543	7.56098
Ccl2	11.5217	11.5353	11.4765	11.7082	11.9673	11.7181	11.5002	11.5527	11.5288	11.1758	11.743	11.9915	12.0339	11.8762	11.8068	12.4544
Ccl20	4.85338	3.73378	7.44118	3.00166	2.87358	3.2084	4.89439	2.98623	5.46975	5.07987	3.14114	6.63117	2.76319	2.78932	2.81662	3.05027
Ccl3	13.4677	12.9876	12.9044	12.3032	11.9002	12.1481	12.3414	12.225	13.2277	14.1562	13.2619	12.0671	10.8499	11.8375	12.2485	10.5636
Ccl5	9.39476	9.51729	6.99524	9.50508	9.23851	10.1915	9.52931	9.48567	7.56028	9.36708	8.02152	5.86326	9.84494	9.57337	9.0596	8.64845
Cdh6	2.36181	2.38787	2.48783	2.27392	2.42126	2.38729	2.63008	2.18237	2.1932	2.46724	2.40134	2.37354	2.39367	2.79496	2.24911	2.38597
Clmp	5.87529	5.45842	7.32911	4.93099	5.75603	6.04905	5.82949	6.07933	6.15778	6.83049	5.8655	6.81495	6.18001	6.49137	6.13244	7.10463
Clstn2	3.87608	4.71433	4.08737	3.60479	3.86952	4.13646	4.78509	3.67121	3.87051	5.52517	4.7762	3.66169	3.10122	4.13216	4.07562	3.78148
Cntn1	1.52342	1.45144	1.60252	1.36891	4.2455	4.42914	3.75113	4.47328	1.4891	4.11637	1.58636	1.70043	4.37494	3.88127	2.65911	3.63038
Cntn4	0.82028	0.38597	0.78118	0.27056	0.51924	0.49826	0.94801	0.50913	0.26568	1.20288	0.38174	0.57129	0.85412	0.46429	0.74389	0.83114
Cpe	4.11016	4.32954	4.38287	4.62295	5.73997	5.10686	5.50186	5.73409	4.47067	5.79194	4.90469	4.34171	5.15301	5.48721	4.55394	4.81778
Crim1	4.71296	4.33818	5.21775	5.10266	4.74799	4.65939	3.92208	4.54053	4.86288	4.79654	5.27852	5.19021	5.24924	5.36566	4.70188	5.57787
Csf2	12.4197	12.0775	10.9274	12.1938	12.1982	12.371	11.8901	12.322	11.3988	11.9969	12.5246	9.88306	11.0815	12.1185	11.6036	9.84027
Cxcl1	11.0686	10.9262	10.9263	11.278	11.5387	11.0284	11.1631	11.0908	10.9777	10.6013	10.912	11.4021	11.3544	11.2531	11.137	11.7476
Cxcl9	10.0371	10.3387	8.01056	10.406	10.3945	10.6948	9.76556	10.3248	9.2866	10.2768	10.1725	7.89487	10.1161	10.3496	9.80041	9.07513
Cyr61	4.82851	4.34844	5.45291	4.39498	5.03612	4.46937	5.48687	4.79774	5.04822	4.83695	4.82755	5.30926	4.56696	4.84305	4.691	4.32542
Dctn2	9.67302	9.51185	9.72862	9.34764	9.59797	9.5507	9.46943	9.52529	9.66758	9.73751	9.69014	9.87835	9.64512	9.74917	9.45092	9.6584
Ddah1	7.43069	6.81043	9.576	6.54084	6.55103	7.48753	7.09237	6.82766	8.68542	8.6718	6.98405	9.00489	7.78952	7.9162	8.43975	9.24269
Dlk1	1.57756	1.25148	1.47467	0.82823	1.27878	1.44108	1.28338	1.26893	1.25776	1.08397	1.18954	1.32357	1.35121	1.2834	1.28792	1.53173
Dll1	4.00483	3.41027	4.68858	3.65127	4.46374	4.59317	4.39152	4.63949	4.3913	4.59926	4.01487	4.64184	4.04619	4.76014	4.189	4.07979
Eda2r	8.49358	8.42041	9.08513	8.23814	8.33849	8.52339	8.60474	8.51176	8.77635	9.24018	8.60698	8.7585	8.46037	8.76855	8.36506	8.66209
Eno2	0.53333	0.7489	1.59734	0.71547	2.72521	2.84834	2.17407	2.9344	0.6643	1.82282	0.94399	1.17868	2.95421	2.9144	2.10434	2.86412
Epcam	1.22915	1.3259	1.80505	1.49474	1.5883	1.90658	-1.79883	1.66093	2.42341	7.92915	0.94418	0.76557	0.82672	0.65017	1.17272	0.27414
Epo	0.68878	1.19777	2.33724	1.44828	1.57229	1.30423	2.37476	1.90681	0.88995	3.10448	1.19413	1.15852	1.10754	1.09637	1.33812	0.98312
Erbb4	0.69089	0.96304	0.71988	0.57343	1.44546	1.04752	1.1941	1.25832	0.77345	1.77831	1.21772	0.42881	1.95993	1.45828	1.41443	1.71475
Fas	10.6614	10.3038	11.7139	10.1987	10.6561	10.7385	10.2374	10.6833	11.3316	11.399	10.5223	11.5108	11.2841	11.2196	11.0441	11.4766
Fli1	0.67616	1.29915	1.97613	0.72779	0.34368	0.53123	1.14097	0.06655	0.62738	1.34229	0.9452	1.31832	0.61413	0.94068	0.47492	1.21998
Flrt2	8.55874	9.11218	9.71486	8.84475	9.46557	9.58135	9.77025	9.71144	9.07761	9.26581	9.28773	9.1621	9.80916	9.95985	8.994	10.0951
Foxo1	4.03935	4.15425	2.97523	2.02387	3.44131	3.08063	3.87756	3.2714	3.4614	4.0387	4.64835	3.43768	4.18892	3.92918	3.36112	4.08738
Fst	9.55435	9.84637	9.95578	9.63658	9.77847	9.94982	10.0735	9.87153	9.58116	10.5409	9.73243	9.74748	9.95775	10.0699	9.76298	10.2757
Fstl3	4.05916	5.55881	4.67075	5.15231	5.28398	6.72858	5.50547	5.86091	4.69498	5.81986	4.18136	3.89561	7.36547	6.08084	5.40987	6.59296
Gcg	2.39677	1.96833	2.37189	1.48745	2.38374	1.73874	1.85803	1.32594	2.07842	2.028	1.91638	2.13019	2.52602	1.8215	2.54216	2.10221
Gdnf	7.17046	6.44496	7.93609	6.25607	7.12798	7.30163	7.62718	7.33681	7.14458	7.79393	6.76436	7.16912	6.43078	7.27704	7.07775	6.52126
Gfra1	2.96937	2.60231	3.21297	3.11818	5.09995	4.35011	4.82975	4.9048	2.42359	5.23756	3.23588	2.56584	5.2774	5.00075	4.46285	5.54185
Ghrl	0.57087	0.48285	0.37513	0.15095	0.49804	-0.2302	-0.07661	0.0008	0.04307	0.48206	0.09595	0.20211	0.28089	0.03824	-0.15047	-0.11035
Hgf	6.45874	6.50044	8.57904	7.28899	8.33212	8.57938	7.65118	8.84278	7.17734	8.55964	7.76057	7.95485	8.84409	8.62615	7.8582	8.71554
Igsf3	2.62019	2.84025	2.73895	3.20819	3.40264	3.48529	3.18824	3.58557	2.35795	2.92683	3.0412	2.3688	3.28721	3.67925	2.66271	3.41193
Il10	4.34656	3.58162	5.13943	3.15859	3.70611	3.26842	4.87765	3.52501	3.86893	4.61611	3.49456	4.29059	2.35725	3.2675	3.17862	2.01873
Il17a	2.9981	3.19701	2.94562	3.03438	3.32778	3.15614	2.56959	3.12872	2.0079	3.6147	2.24749	4.79155	3.05093	2.79992	2.50452	2.77123
Il17f	0.92473	0.59789	1.03639	0.89535	0.85528	0.61373	0.62262	0.79219	0.36739	0.89632	0.30855	0.79465	0.58728	0.85471	0.50904	0.75465
Il1a	8.58466	8.05626	10.7919	6.32071	6.52129	6.31409	8.52009	7.0134	8.13665	8.35557	6.57668	8.58716	5.82376	6.36072	6.2471	5.86099
Il1b	2.73823	2.21072	4.96174	1.2319	1.48024	1.09537	2.62056	1.79954	2.74225	2.98889	1.91531	3.52133	0.62933	1.21214	1.11942	0.17087
Il23r	2.8826	3.13046	3.7533	2.62611	3.10759	3.36943	2.91646	3.41957	3.39697	4.13592	3.2249	3.58823	3.45945	3.58911	3.28481	3.64814
Il5	11.1776	10.6508	10.1939	11.2706	12.8473	11.7842	12.2437	12.9724	9.71326	12.9558	10.1696	9.34818	10.4199	11.4882	10.3661	8.70064
Il6	13.0317	12.8885	12.7404	12.794	12.8638	12.608	12.8884	12.6446	12.712	12.7498	12.8279	12.9734	12.5852	12.7469	12.667	12.3848
Itgb1bp2	2.7537	3.09549	2.74853	3.51016	3.10293	3.54144	2.61694	3.37373	2.88136	3.22931	3.72403	3.71626	3.00153	4.7045	2.79834	6.51264
Itgb6	2.42222	2.66883	2.80188	2.76942	2.15063	2.66165	2.23543	2.52678	2.11772	3.19968	2.69988	2.97056	2.46471	2.80243	2.18303	2.33356
Kitlg	2.04216	1.95455	1.7318	1.37327	1.62147	1.82294	1.40027	1.32768	1.44714	1.07255	1.77999	1.87047	1.55831	1.98763	2.12619	1.62163
Lgmn	5.91284	5.56145	6.54048	5.24036	5.21969	5.22857	5.94608	5.28834	6.03763	6.12384	5.58566	6.3268	5.18626	5.54364	5.33357	5.06703
Lpl	11.6059	11.0474	10.6814	11.3462	11.08	10.4664	10.6411	10.382	10.9541	10.4407	11.1005	11.2493	11.0626	11.0506	11.0678	11.007
Map2k6	6.24501	5.96753	6.56042	5.99244	5.47789	5.62181	5.76345	5.49042	6.26441	6.22468	5.947	6.59453	5.98802	6.09354	5.94449	6.10267
Matn2	5.86095	5.55467	5.72221	5.2742	5.63326	5.53788	5.62258	5.46945	5.58607	6.04212	5.61661	5.81389	5.65081	5.9465	5.52639	5.65201
Mia	-0.7186	-1.12093	-1.05689	-1.29341	-1.14535	-0.85706	-1.43035	-0.70613	-0.738	-1.10375	-1.35552	-0.92053	-1.11387	-1.07565	-1.04353	-0.66452
Nadk	10.2692	10.2623	9.87886	10.1929	10.1131	10.0226	9.93235	9.82776	10.0755	10.0947	10.1651	10.2893	10.161	10.0858	10.1349	10.1006
Notch3	2.33026	2.20815	3.20635	2.05168	2.58122	2.67593	2.94912	2.60426	2.57283	3.5453	2.64017	2.85295	2.78702	2.9597	2.2107	2.96797
Ntf3	1.95831	3.7607	2.10765	1.87613	3.18449	3.16304	2.59821	3.02639	1.04914	3.5201	2.44681	2.12872	2.55516	2.73397	2.93227	4.07541
Pak4	1.6181	1.62255	2.50764	0.82739	1.20984	0.27999	0.91563	1.35185	1.63285	1.69517	1.15694	2.1191	0.51872	0.78973	0.7117	1.66137
Parp1	8.7689	8.88085	9.96699	8.45925	9.0934	9.24834	9.34151	9.16705	9.17331	9.52759	9.13207	9.69506	9.37783	9.42571	8.79865	9.53954
Pdgfb	2.86148	2.78201	3.93488	2.43538	2.57274	2.93581	2.82951	2.80039	3.09019	3.65211	3.0328	3.53337	2.20219	2.94172	2.8782	2.30755
Pla2g4a	7.10839	7.41462	7.75867	6.08517	7.46012	7.94883	8.37582	7.9114	7.04128	9.08019	7.42193	7.62955	7.59145	7.86232	7.57175	7.41843
Plin1	9.0031	8.79423	8.86239	8.59734	8.84622	8.77012	8.66106	8.72205	8.73089	8.69924	8.83877	9.01374	8.8084	8.9342	8.85842	8.86277
Plxna4	2.20031	2.19828	2.82056	1.58967	3.08198	2.91991	2.72466	2.9852	2.01684	2.42744	2.19027	2.45184	2.85575	3.06304	2.28981	2.66512
Ppp1r2	7.16862	7.37111	7.32681	7.19033	7.14448	6.91547	7.04057	6.83783	7.34434	7.28107	7.48811	7.42752	7.05999	7.24275	7.10075	7.5523
Prdx5	9.59504	9.65153	9.56034	9.3062	9.62672	9.45994	9.59952	9.48161	9.53654	9.57741	9.52886	9.79644	9.58185	9.57325	9.46681	9.57127
Qdpr	6.05246	5.94929	6.41013	5.93987	6.41927	6.25514	5.89336	6.43153	6.18503	6.49308	6.11492	6.62153	6.77872	6.84156	6.2548	7.00495
Rgma	1.83328	1.57253	2.66728	1.76974	2.61059	2.67648	2.24927	2.8837	2.18992	2.28128	1.75086	2.48198	3.30327	2.88627	2.59052	2.96383
Riox2	8.05882	8.02637	8.55036	7.89826	7.2879	7.04462	7.71216	7.31851	7.87158	8.0902	7.85516	8.47191	6.95756	7.48746	7.40927	7.0251
S100a4	9.61106	9.50849	9.07873	9.61572	9.80677	9.71312	9.71552	9.68115	9.36723	9.4028	9.49951	9.55338	9.65543	9.77775	9.69351	9.46702
Sez6l2	3.85112	3.68769	4.58387	3.12276	3.88714	3.51972	3.5877	3.78757	4.0785	4.26469	3.89122	4.15922	3.49836	4.05281	3.15569	3.67326
Snap29	10.4514	10.1109	10.7035	8.70572	9.61769	9.32175	9.77001	9.31881	10.4425	10.175	10.4622	10.7398	10.2048	10.2888	9.87621	10.5213
Tgfa	0.88906	1.22176	0.22369	1.63605	0.98802	1.16111	1.46054	1.1068	0.78123	3.14274	1.94481	0.12134	1.83126	1.35942	0.73783	2.62713
Tgfb1	1.56682	1.05346	3.02452	0.8717	1.2591	1.16555	1.73225	0.9251	1.25009	2.43207	1.87755	2.33362	1.05704	1.10523	0.47604	0.65701
Tgfbr3	3.97566	4.42937	4.84268	3.07997	4.65552	4.55795	5.02119	5.06312	4.36401	4.93956	4.21152	4.32693	4.799	4.77265	4.49567	4.59069
Tnf	6.41128	6.03835	7.73284	5.21408	5.68196	5.83885	6.29967	6.17404	6.69693	6.831	5.82832	6.11492	5.61317	6.06498	5.46927	5.22139
Tnfrsf11b	8.00836	7.32355	8.81201	6.83415	7.89396	6.99235	8.30705	8.03046	7.7545	8.65555	7.54019	8.02737	5.8762	7.41826	6.89566	6.15109
Tnfrsf12a	7.85455	7.9568	7.75853	7.53149	7.53926	7.97899	8.61045	8.17043	7.47785	7.83529	7.70903	7.41258	7.09206	7.97481	7.51166	6.85494
Tnfsf12	4.64673	4.60269	5.31504	4.43235	3.88339	4.76693	4.79822	4.39275	4.53272	5.38746	4.69879	5.04097	4.96619	4.88921	4.61233	5.76594
Tnni3	7.02689	7.06408	6.91736	6.23787	5.73219	6.49054	7.17522	6.30862	6.70569	6.4887	7.25714	6.66372	5.8966	6.86157	6.46686	9.71614
Tnr	1.67956	1.56868	1.41421	1.38591	1.73477	1.73006	1.84482	1.74297	1.13448	2.43783	1.85336	1.81267	1.7358	1.58595	1.60794	1.64535
Tpp1	5.38204	5.28002	5.89347	4.42288	4.77776	5.08028	5.08058	4.77743	5.2859	5.77067	5.53421	5.90266	4.87726	5.35343	4.90199	4.94691
Vegfd	1.40852	1.5282	1.88367	0.84239	1.97038	1.97577	1.8807	2.10075	1.4517	1.99958	1.18135	1.7276	1.72766	1.79872	1.52424	1.85601
Vsig2	1.99792	-0.87599	0.60171	1.58827	0.78868	-0.238	1.91145	0.56538	0.12911	0.4428	1.10192	0.94942	1.05548	2.0404	0.6348	0.10245
Wfikkn2	6.29966	6.31474	6.45256	6.15476	6.04025	6.15334	6.45917	6.2053	6.11933	6.53798	6.56115	6.11113	6.39847	6.39515	5.99826	6.47844
Wisp1	2.93143	1.21156	4.18939	1.42683	2.99891	2.46606	4.01042	3.47838	2.14244	3.88205	2.77828	3.61001	1.86308	2.42708	1.75935	0.74099
Yes1	6.21197	6.52945	6.78933	5.55828	5.44514	5.88704	6.24908	5.69869	6.46241	6.83422	6.36614	6.8459	6.33688	6.49548	6.20483	6.42655
